# Supplementary material for: Neutralization against Omicron SARS-CoV-2 from previous non-Omicron infection
Source: Nat Commun. 2022 Feb 9;13:852. doi: 10.1038/s41467-022-28544-w (PMC8828871; doi:10.1038/s41467-022-28544-w)
Supplement: Supplementary file 3 — Source Data [file 41467_2022_28544_MOESM3_ESM.xlsx]

## Sheet: Sheet1
Figure 1
	Left panel				Right Panel
	1 month post-infection sera (n=64)				6 month post-infection sera (n=36)
Sample	USA-WA1/2020 (FFRNT50)	Omicron-spike (FFRNT50)		Sample	USA-WA1/2020 (FFRNT50)	Omicron-spike (FFRNT50)
1	10	10		1	10	10
2	22	10		2	10	10
3	27	10		3	10	10
4	45	15		4	10	10
5	53	10		5	18	14
6	56	10		6	33	14
7	62	10		7	68	21
8	66	10		8	69	17
9	84	14		9	77	30
10	88	10		10	82	29
11	90	10		11	85	21
12	104	17		12	86	22
13	112	10		13	86	17
14	117	13		14	103	22
15	138	18		15	105	10
16	151	17		16	106	23
17	166	13		17	125	10
18	180	14		18	134	27
19	222	14		19	140	14
20	225	18		20	163	44
21	369	27		21	167	20
22	402	29		22	175	17
23	459	10		23	230	67
24	486	27		24	244	51
25	524	85		25	292	69
26	592	12		26	302	39
27	640	24		27	333	69
28	645	22		28	337	45
29	730	21		29	389	45
30	840	42		30	532	55
31	856	27		31	655	86
32	882	77		32	675	85
33	1003	89		33	719	125
34	1020	41		34	1059	137
35	1050	32		35	1363	162
36	1174	55		36	3648	554
37	1268	48
38	1306	64
39	1365	79
40	1454	73
41	1465	60
42	1517	94
43	1519	110
44	1555	73
45	1584	107
46	1618	18
47	1638	227
48	1679	71
49	1807	88
50	1814	159
51	2119	56
52	2289	42
53	2516	947
54	2537	102
55	3277	265
56	3443	133
57	3464	188
58	3741	172
59	4055	42
60	4116	121
61	4216	146
62	4974	156
63	5876	47
64	8088	48
